# Supplementary material for: Pro-Inflammatory Cytokines as Early Predictors of Chronic Rheumatologic Disease Following Chikungunya Virus Infection
Source: J Clin Med. 2025 Sep 23;14(19):6720. doi: 10.3390/jcm14196720 (PMC12525192; doi:10.3390/jcm14196720)
Supplement: Supplementary file 1 [file jcm-14-06720-s001.zip]

Archive with 1 entries (1 files):
- jcm-3836835-supplementary.xlsx
