# Supplementary material for: Pro-Inflammatory Cytokines as Early Predictors of Chronic Rheumatologic Disease Following Chikungunya Virus Infection
Source: J Clin Med. 2025 Sep 23;14(19):6720. doi: 10.3390/jcm14196720 (PMC12525192; doi:10.3390/jcm14196720)
Supplement: Supplementary file 1 [file jcm-14-06720-s001.zip › jcm-3836835-supplementary.xlsx]

## Sheet: CHIKV Data Extraction
Study Characteristics					Participant Characteristics						Acute Infection			Inflammatory Markers				Outcomes
Sr No.	Author	Year	Study Design	Study Setting	Sample Size	Follow-up Duration	Mean Age (SD or range)	No. of Male/Female	Comorbidities	Baseline Health Status	Acute Symptoms	Clinical Severity of Acute Infection	Treatment During Acute Infection	Pro inflammatory Cytokines Measured	Timing of Cytokine Measurement	Method of Measurement	Cytokine Concentration Levels	Development of Chronic Rheumatologic Disease	Type of Rheumatologic Manifestations	Duration of Chronic Symptoms	Diagnostic Criteria Used
1	Ng et al.,	2009	Retrospective study	Communicable Disease Centre, Tan Tock Seng Hospital, Singapore	10	2 weeks post-illness	22–65 years (median 35)	10 M/0 F	1 patient with liver cirrhosis, hypertension, atrial fibrillation, anaemia; others had none	Mostly healthy, 1 with comorbidities	Fever (100%), arthralgia (90%), rash (50%), conjunctivitis (40%), GI symptoms (30%), headache (30%), eye pain (20%), back pain (20%), myalgia (10%), arthritis (10%)	5 severe, 5 non-severe	Symptomatic/anti-inflammatory drugs	IL-1β, IL-6, RANTES (key severity-associated); also measured panel of 30 cytokines including IL-2R, IL-5, IL-7, IL-8, IL-10, IL-15, IFN-α	Acute blood samples upon hospitalization; illness day 2–19 (median day 4.5)	Multiplex-microbead immunoassay (Biosource Human Cytokine 30-plex, Invitrogen)	IL-6: Elevated (median: 100–150 pg/ml) vs controls (<5 pg/ml) IL-1β: Elevated (median: 20–30 pg/ml) vs controls (<5 pg/ml) RANTES: Suppressed in patients (median: 2000 pg/ml) vs controls (10,000 pg/ml) IL-2R, IL-5, IL-7, IL-8, IL-10, IL-15, IFN-α: elevated (varied: 50–400 pg/ml range) IP-10 & MIG: Elevated (median: >10,000 pg/ml) Eotaxin: Suppressed (50–100 pg/ml vs >200 in controls) Growth facto…	No (follow-up limited to 2 weeks only)	2 patients had persistent arthralgia (>2 weeks); 1 had arthritis (knee effusion)	Persistent arthralgia reported >2 weeks	RT-PCR or virus isolation
2	Hoarau et al.,	2010	Prospective Cohort study	Hospitals in Réunion Island, France (St. Paul, St. Benoît, St. Denis, CHR Ile de la Réunion)	15 (49 patients mentioned as larger hospitalized cohort, but only 32 had follow-up, and from those, 15 with complete clinical + immunological data (6 recovered, 9 chronic)	up to Month 18 post-infection	Mean: Recovered = 50.3 year (SD = 13.7); Chronic = 70.7 year (SD = 15.5)	Recovered: 1 M/5 F; Chronic: 1 M/ 8 F	Type II diabetes (5/15)	None	Fever (38.1 ± 1 °C), rash, arthralgia	High viral load associated with severe and chronic outcomes	N/A	IL-1β, IL-2, IL-4, IL-6, IL-8, IL-10, IL-12, IL-13, IFN-α, IFN-γ, TNF-α	T0 (acute, day 0–5), D15, W6, M3, M6, M12, M18	ELISA (Bender MedSystems), antibody array, flow cytometry, qRT-PCR	Recovered vs chronic TNF-α: 1.5 vs 41 pg/ml IL-8: 11.3 vs 37 pg/ml IL-6: 9.8 vs 11.2 pg/ml IFN-γ: 1037.5 vs 757.5 pg/ml IFN-α: 28.7 vs 9.3 pg/ml IL-12: 381 vs 782.6 pg/ml (persisted to 1650 pg/ml at M12 in chronic) IL-4: 89.5 vs 14.5 pg/ml IL-13: 49.8 vs 14.5 pg/ml MCP-1/CCL2, IL-6, IL-8: high in synovial fluid (chronic, M18)	Yes	Chronic relapsing arthralgia, RA-like arthritis	≥12 months, some up to 18 months	Chronic arthralgia defined as pain in ≥1 joint ≥3 months after acute illness, evaluated using a numerical rating scale (0–10)
3	Kelvin et al.,	2011	Cohort Study	Emilia-Romagna region, Italy	60: 50 patients (with CHIKV infection) + 10 healthy controls	Acute, 6 months, 12 months	N/A	N/A	N/A	confirmed acute CHIKV infection	Fever, rash, headache, nausea, vomiting, myalgia, arthralgia/joint pain (severe joint pain = defining feature)	Defined as severe, mild, or non-symptomatic based on questionnaire at 6- and 12-month	None	CXCL9/MIG, CCL2/MCP-1, IL-6, CXCL10/IP-10, IL-1β, TNF-α, IL-12, IL-10, IFN-γ, IL-5, IL-2, IL-4, IL-8	Acute phase, 6 months, 12 months	Cytometric Bead Array (CBA) kits analyzed by flow cytometry (BD FACSCalibur)	CXCL10 (IP-10): Viral stage median: 7000 pg/mL dropped to <1000 pg/mL after seroconversion CXCL9 (MIG): Acute phase high, decreased 1000–10,000 fold by 6–12 months IL-10: Median decreased 3-fold from viral stage IL-6, CXCL9, CXCL10 (6 months): higher in high IgG group vs low IgG group	Yes	Persistent joint pain, arthralgia, arthritis (mono-/oligo-/polyarthritis, tenosynovitis, fibromyalgia-like symptoms)	Up to 12 months post-infection	Acute CHIKV defined as fever ≥38.5°C and severe arthralgia, confirmed by RT-PCR, IgM/IgG serology, or virus isolation
4	Chow et al.,	2011	Case control study	Communicable Disease Centre, Tan Tock Seng Hospital, Singapore	30	Acute (median 4 days), early convalescent (median 10 days), late convalescent (4–6 weeks), chronic (2–3 months)	Mean 39 years (range 23–67 years; median 36.5)	26 M/4 F	None	No pre-morbid conditions	Arthralgia (60%), fever (46.7%), myalgia (46.7%), rash (43.3%); joint swelling in 4 patients	Severe in 53.3% (defined by fever >38.5°C, pulse >100/min, or platelet count <100×10⁹/L)	Palliative/anti-inflammatory	IFN-α, IL-1Ra, IL-6, IL-7, IL-8, IL-12, IL-15, IP-10, MCP-1, IL-17, GM-CSF	4 time points: acute (median 4 days), early convalescent (median 10 days), late convalescent (4–6 weeks), chronic (2–3 months)	Multiplex microbead immunoassay (Biosource Human Cytokine Assay Kit, Invitrogen) using Luminex 200	Chronic Phase (2–3 months after onset) IL-6: log₂ 7–8 (128–256 pg/mL) in persistent arthralgia vs 5–6 (32–64 pg/mL) in recovered patients. GM-CSF: log₂ 7 (128 pg/mL) in persistent arthralgia vs 5 (32 pg/mL) in recovered. IL-17: detectable only in chronic phase, log₂ 6 (64 pg/mL). Eotaxin: lower in persistent arthralgia (log₂ 7, 128 pg/mL) vs. recovered (log₂ 9, 512 pg/mL). HGF: lower in persisten…	Yes	Persistent arthralgia (joint pain), no persistent swelling	2–3 months after infection onset	Laboratory-confirmed CHIKV infection by RT-PCR
5	Chopra et al.,	2011	Cross sectional	Rural community, Village Modnimb (District Sholapur, Maharashtra, India)	CHIKV (Blood: n = 141); Pre-CHIKV MSK (Blood: n = 20); Post-CHIKV MSK (Blood: n = 121)	1 year post-epidemic	Majority > 45 years	54 M/74 F	N/A	All were naïve for rheumatic musculoskeletal (RMSK) conditions before CHIKV infection	Fever, joint pains, body aches	N/A	NSAIDs (diclofenac, nimesulide), steroids, chloroquine	IL-6, IFN-γ, TNF-α, IL-13, CXCL-10	1 year post-CHIKV infection	ELISA (DuoSet kit for IL-6), other cytokines by ELISA; serology by immunofluorescence / lateral flow assays	Geometric mean (pg/mL): IFN-γ: 8.23 (range 0.33–2084.34) vs. healthy 3.1 CXCL-10: 2.67 vs. healthy 3.2 TNF-α: 40.65 vs. healthy 32.3 IL-13: 280.70 vs. healthy 181.4	Yes	Osteoarthritis (48%), Non-specific arthralgia (27%), Undifferentiated inflammatory arthritis (15%), Others (2%)	≥ 1 year	Clinical diagnosis (OA, NSA, IA, STR) based on rheumatology classification; serology for CHIKV, RF, ANA, anti-CCP
6	Chaaithanya et al.,	2011	Cohort Study	Dakshina Kannada District, Karnataka, India	22 patients (6 acute, 6 recovered, 10 chronic) + 6 healthy controls	10 months	Mean 34.5 years (30.5 controls, 34.5 recovered, 41.5 chronic)	N/A	N/A	Apparently healthy prior to CHIKV infection; controls were CHIKV IgM negative	Fever, joint pain; some had rash, myalgia, headache	Mild to severe febrile illness with arthralgia	Symptomatic treatment	IL-1b, IL-6, IL-8, TNF-α, MCP-1, MIP-1α, MIP-1β, plus others (IL-10, IL-1RA, IP-10, MIG	Acute: 5–7 days post-symptom onset; Chronic/Recovered: 10 months post-infection	Multiplex bead-based ELISA (Luminex 100, Invitrogen Human Cytokine 30-plex kit)	In healthy controls, median: IL-6 0.06 pg/mL, IL-8 573.7 pg/mL, MCP-1 190.0 pg/mL, MIP-1α 60.4 pg/mL, and MIP-1β 78.5 pg/mL. In acute patients, median: IL-6 11.8 pg/mL, IL-8 754.1 pg/mL, MCP-1 354.9 pg/mL, MIP-1α 63.6 pg/mL, and MIP-1β 65.6 pg/mL. In recovered patients, median: IL-6 0.01 pg/mL, IL-8 1911.6 pg/mL, MCP-1 238.8 pg/mL, MIP-1α 41.1 pg/mL, and MIP-1β 96.8 pg/mL. In chronic patients, me…	Yes, in 10/22 patients	Chronic joint pain/arthritis resembling RA	Up to 10 months	Clinical symptoms + CHIKV IgM ELISA
7	Chopra A. et al.,	2012	Prospective study	Bavi village, District Sholapur, Maharashtra, India	509 acute CHIKV cases	Up to 24 months	N/A	Male female ratio = 1:3	Few had coexistent osteoarthritis; 3 cases had pre-existing rheumatoid arthritis	Rural agrarian population; mostly healthy; some had osteoarthritis before infection	Fever (95.9%), chills (75.6%), polyarthralgias (93.1%), myalgia (81.3%), skin rash (33.6%), headache (18.9%), fatigue (43.2%)	Mostly self-limiting but severe joint/musculoskeletal pain; elderly affected more severely	Symptomatic: paracetamol, ibuprofen, diclofenac; overuse of NSAIDs	IL-6	Baseline (acute phase) and during follow-up at 6, 9–12, and 20–24 months	DuoSet ELISA Development kit (R&D Systems, USA)	Median IL-6 at baseline = 262 pg/ml (7.8× higher than controls); remained persistently elevated up to 24 months	Yes	Predominantly non-specific arthralgias (NSA); undifferentiated inflammatory arthritis rare (0.3% at 1 year, 0.07% at 2 years)	1 year: 4.1% prevalence; 2 years: 1.6% prevalence (chronic musculoskeletal pain)	Rheumatology-oriented clinical exam; standard classification criteria referenced (ACR criteria for rheumatic diseases)
8	Lohachanakul et al.,	2012	cross-sectional with follow-up	Pang Nga Hospital, Thailand	62 enrolled (35 confirmed CHIKV: 15 severe, 20 mild; 27 non-CHIKF)	30 days (blood sampling at day 1 and day 30)	Severe CHIKF: 34.9 ± 14.3; Mild CHIKF: 38.0 ± 16.5; Non-CHIKF: 37.0 ± 17.5	23 M/39 F	N/A	N/A	Fever, myalgia, arthralgia/arthritis, rash	Mild CHIKF (fever < 38.5°C, PR < 100, platelets > 100×10⁹/L, recovery ≤ 30 days); Severe CHIKF (fever > 38.5°C, PR > 100, platelets < 100×10⁹/L, some with prolonged arthralgia > 30 days)	N/A	IL-1β, IL-6, IL-8, IL-17, TNF-α, MCP-1, MMP-1, TIMP-1	Day 1 (presentation, 2 days of fever) and Day 30	ELISA	IL-6: Severe CHIKF 43.03 ± 28.54; Mild CHIKF 27.90 ± 21.43; Non-CHIKF 15.72 ± 9.34. MCP-1: Severe 1561.41 ± 279.95; Mild 1019.56 ± 878.81; Non 413.41 ± 302.15. IL-8: Severe 71.79 ± 94.93; Mild 122.03 ± 109.13; Non 148.06 ± 118.93.	Yes – 6/15 severe CHIKF patients had prolonged arthralgia (>30 days)	Prolonged arthralgia/arthritis; 1 case chronic arthritis	>30 days (for prolonged cases)	Laboratory confirmation: RT-PCR, virus isolation, anti-CHIKV IgM
9	Schilte et al.,	2013	Prospective Cohort study	Emergency Department, Groupe Hospitalier Sud Réunion, La Réunion Island, France	180 patients initially enrolled; 76 followed at all time points; 42 (22 arthralgia+, 20 arthralgia)	36 months	Stratified by age groups (≤35 y: 30, 36–50 y: 28, 51–60: 24, 61–70: 20, >70: 45)	73 M/74 F	Diabetes Mellitus	5/180 (2.8%) had joint pain	Febrile arthralgia	Febrile arthralgia	N/A	IL-1α, IL-1β, IL-6, IL-8, IL-10, IL-15, IL-17, IL-18, TNF-α, IFN-γ, IL-23	36 months after acute infection	Luminex xMAP multiplex immunoassay	IFN-γ (pg/mL): Arthralgia median 0.9 (0.9–0.9); No arthralgia 0.9 (0.9–1.0). IL-1α (pg/mL): Arthralgia median 1.4 (1.4–3.1); No arthralgia 1.4 (1.4–1.4). IL-1β (pg/mL): Arthralgia 2.4 (2.4–2.4); No arthralgia 2.4 (2.4–2.4). IL-6 (pg/mL): Arthralgia 5.8 (single detection, no IQR); No arthralgia undetectable. IL-17 (pg/mL): Arthralgia median 0.9 (0.9–1.5); No arthralgia 0.9 (0.9–1.5). IL-18 (pg/mL)…	Yes (60% had long-term arthralgia at 36 months)	Predominantly symmetrical polyarthralgia (70%)	Up to 36 months post-infection	Based on clinical assessment/questionnaire and follow-up examination
10	Venugopalan et al.,	2014	Prospective survey	Rural community, Bavi village, Maharashtra, India	132 cases (110 symptomatic, 22 recovered); plus 49 survey controls and 80 healthy controls	6–22 months	Median age 36 years (cases); median age 41 years (healthy controls)	Symptomatic: 1:1.5; Recovered: 1:3; Healthy controls: 1:1	N/A	Healthy controls free of chronic illness, esp. arthritis	High fever, severe musculoskeletal pain, polyarthralgia, headaches, fatigue, rash	Typical cases: severe febrile polyarthralgia; probable cases: milder illness	N/A	IFN-α, IFN-β, IFN-γ, TNF-α, IL-1β, IL-6, IL-13, CXCL-10/IP-10, MCP-1, IL-4, IL-10	Within 4 weeks of fever onset; subgroups: acute (0–5 days), subacute (6–14 days), extended (15–30 days)	ELISA (DuoSet Development kits, R&D Systems, USA)	IFN-α: 4.68 (4.40–5.16); IFN-β: 38.11 (35.28–41.70) IFN-γ: 26.84 (8.34–127.36); CXCL-10/IP-10: 66.15 (5.98–99.86) IL-1β: 8.19 (8.02–8.36); TNF-α: 107.54 (57.79–276.20) MCP-1: 1869.23 (711.79–1955.56); IL-4: 170.53 (162.00–204.77) IL-6: 250.93 (86.60–498.81); IL-10: 72.97 (68.89–89.82) IL-13: 576.09 (461.38–1093.22)	Yes – some cases had persistent musculoskeletal (MSK) symptoms beyond 1 month	Persistent musculoskeletal pain, arthritis, polyarthralgia	Extended symptomatic phase: 15–30 days	Clinical definition during epidemic: acute febrile musculoskeletal illness + anti-CHIKV antibody testing
11	Reddy et al.,	2014	Cohort Study	Department of Neurovirology, NIMHANS, Bangalore, India	48 patients with CHIKV infection (and 37 healthy controls)	Up to 12 weeks in 4 patients with persistent arthralgia; otherwise acute phase (2–10 days post-onset)	Mean 40.6 years (range 21–80); persistent arthralgia group mean 52.5 years (42–57)	31 M/ 17 F	N/A	N/A	Fever (100%), arthralgia (83%), myalgia (63%), headache (42%), rash (29%), GI symptoms (29%), conjunctival redness (6%)	Categorized by viral load (high vs. low)	N/A	IL-1β, IL-2, IL-4, IL-5, IL-6, IL-8, IL-10, IL-12p70, IL-17, IFN-γ, TNF-α, IP-10, MIG, MCP-1, RANTES	Days 2–10 post onset of symptoms; follow-up at weeks 1, 2, 4, and 12 for 4 patients	Cytometric bead array (CBA) on plasma samples	IL-1β: Control 2.7 → Week 1: 2.4 → Week 2: 12.4 → Week 4: 2.4 → Week 12: 2.0 IL-6: Control 2.6 → Week 1: 14.8 → Week 2: 34.1 → Week 4: 2.5 → Week 12: 2.6 IL-8: Control 4.9 → Week 1: 31.1 → Week 2: 1078.0 → Week 4: 11.5 → Week 12: 4.6 MIG: Control 31.5 → Week 1: 720.3 → Week 2: 739.1 → Week 4: 433.3 → Week 12: 238.4 MCP-1: Control 34.9 → Week 1: 386.1 → Week 2: 687.3 → Week 4: 233.1 → Week 12: 129…	Yes, in 4 patients with persistent arthralgia	Arthralgia (persistent)	upto 12 weeks	Laboratory-confirmed CHIKV infection (IgM ELISA and/or PCR)
12	Raad et al.,	2016	Prospective study	Colombia	109	9 months	Range 22–82 years; majority (56%) between 41–60 years	11% M/ 89% F	N/A	Patients without prior rheumatologic disease	Fever (89%), rash (73%), headache (69%), arthralgia (76%), myalgia (72%), back pain (61%), periarticular edema (55%), nausea (31%), vomiting (19%), mucosal bleeding (5%), asthenia (82%), cutaneous manifestations (80%), meningoencephalitis (57%)	all had persistent arthralgia; 10% polyarthritis	N/A	IL-1β, IL-2, IL-6, IL-8, IL-10, IL-12, IL-17, IFN-α, IFN-γ, TNF-α	Mean 49 days	ELISA	IL-1β, IL-2, IL-6, IL-8, IL-17, TNF-α, IFN-γ → increased in about 95% of patients	Yes (72% had persistent arthralgia & periarticular edema after 9 months)	Symmetrical polyarthritis, persistent arthralgia, periarticular edema	≥9 months follow-up, symptoms persisted	ACR/EULAR criteria considered for RA differential diagnosis
13	Delgado et al.,	2017	Prospective study	Tertiary care center, Tapachula, Chiapas, Mexico	10	12 months	48 ± 15.04 years	4 M/ 6 F	T2DM, hypertension, CKD, dyslipidemia, SLE	Mixed; some had comorbidities, others none	Fever, arthralgia, myalgia, rash, arthritis, nausea, vomiting, back pain, headache, purpura, mucosal bleeding	6/10 severe (DAS-28 > 5.1); 4/10 moderate/mild	N/A	Interleukin-6 (IL-6); also CRP, ESR, RF	At diagnosis, day 10, months 3 and 12	IL-6 by solid-phase sandwich ELISA (Novex®); CRP/RF by spectrophotometry; ESR by Westergren method	Month 12: IL-6: 4.5 (1.65–26.3) pg/mL; CRP: 0.35 (0.2–2) mg/dL ESR: 15 (10–35) mm/h; RF: 20 (14–60) IU/mL	Yes – 2 patients developed chronic arthritis	Chronic polyarthralgia, polyarthritis, myalgias (joints: fingers, wrists, knees, ankles, toes)	>12 months (persisted at 1-year follow-up)	DAS-28, WHODAS-II, and persistence of symptoms >3 months
14	Chang et al.,	2018	Case control study	Multiple municipalities in Atlántico Department, Colombia	242 (121 with chronic arthritis, 121 without joint pain)	Median 20 months post-infection	With arthritis: 49 ± 17 years; Without arthritis: 48 ± 17 years	Female: 89% in both groups (108 F & 13 M per group)	N/A	N/A	Fever >38 °C, severe joint pain/arthritis, acute onset erythema multiforme	severe joint pain/arthritis	N/A	IL-10, IL-1β, IL-6, TNF-α, IL-12(p70), IL-13, IL-17, IL-2, IL-4, IL-5	During acute infection	Multiplex bead-based assay (Milliplex MAP Kit, Luminex technology)	TNF-α: 0.65 (95% CI 0.49–0.87); IL-2: 0.57 (95% CI 0.40–0.82) IL-4: 0.50 (95% CI 0.37–0.68); IL-13: 0.80 (not statistically significant)	Yes (chronic arthritis/joint pain at 20 months)	Chronic arthritis (joint pain/swelling)	Up to 20 months post infection	Based on patient-reported persistent arthritis attributed to CHIKV at 20 months
15	Banerjee et al.,	2018	Case control study	Carmichael Hospital for Tropical Diseases, School of Tropical Medicine, Kolkata, India	65 (25 with persisting polyarthralgia, 15 without, 25 healthy controls)	Patients assessed post 10–30 days of infection; persisting symptoms evaluated after 10 days	Median ages: Controls 47 (23–75), Without polyarthralgia 39 (20–64), With polyarthralgia 55 (35–76)	Controls 12 M/13 F, Without polyarthralgia 6 M/9 F, With polyarthralgia 10 M/15 F	N/A	Healthy, non-smoking, non-alcoholic controls	Fever, joint pain	N/A	N/A	IL-6, IFN-γ, CXCL-9, IL-10, TGF-β1	Blood samples collected during follow-up (10–30 days post infection)	Sandwich ELISA (RayBiotech kits)	IL-6: Elevated in patients with persisting polyarthralgia compared to controls (P < 0.05). IFN-γ: Elevated in persisting polyarthralgia group (P < 0.05). CXCL-9: Elevated and correlated strongly with ROS (r = 0.789, P < 0.05). IL-10: Decreased in persisting polyarthralgia group (P < 0.05). TGF-β1: Elevated compared with controls (P < 0.05).	Yes	Chronic joint pain and inflammation (polyarthralgia)	Persisted beyond 10 days, up to months	Clinical signs and symptoms of persisting joint pain after 10–30 days; WHO MAC-ELISA / RT-PCR confirmed CHIKV infection
16	Abella et al.,	2019	Cross-sectional study	San Juan de Nepomuceno, Bolívar, Colombia	94	symptoms >3 months; mean 278 ± 87.8 days since onset	57 ± 14.99 years	22 M/ 72 F	None	N/A	Fever (96.8%), Rash (98.9%), Myalgia (97.9%), Headache (98.9%), Fatigue (98.4%), Abdominal pain (96.8%), Nausea/emesis (97.9%), Low back pain (63.8%), Conjunctivitis (31.9%), Adenopathy (41.5%)	11.7% hospitalized at onset	N/A	IL-6, IL-17	At chronic stage (>3 months post-infection)	ELISA (Thermo Scientific™ Pierce™ Human IL-6 & IL-17 ELISA Kits)	IL-6 mean 4.51 ± 6.09 pg/ml (detectable in 64.9%); IL-17 mean 1.51 ± 9.39 pg/ml (detectable in 7.4%)	Yes – all included patients had chronic rheumatologic manifestations (>3 months)	Symmetrical arthritis, synovitis (29.8%), tender/swollen joints, persistent arthralgia	Mean 278 ± 87.8 days (range: 91–365 days)	lab confirmation for some (IgG positive for CHIKV 100%)
17	Cavalcanti et al.,	2019	Case control study	Brazil	45 patients with CHIKV + 49 healthy controls	subacute (3–12 weeks) and chronic (>12 weeks) phases	55.2 ± 13.8 years (patients); 51 ± 8.95 years (controls)	9 M/ 36 F (patients); 12 M/ 37 F (controls)	N/A	Patients had no prior rheumatologic disease; controls were healthy	All patients reported persistent joint pain	N/A	34 (75%) previously used corticosteroids; 28 (62.2%) used NSAIDs	IL-17A, IL-21, IL-22, IL-27, IL-29, TGF-β	Subacute (3–12 weeks) and chronic (>12 weeks) phases	ELISA kits (eBioscience, San Diego, USA)	IL-27: 210.0 (62.5–667.5) pg/mL (patients) vs 62.5 (62.5–62.5) (controls); IL-17A: 22.29 (20–25.43) vs 3.91 (3.91–3.91); IL-29: 62.5 (62.5–1040.0) vs 7.81 (7.81–7.81); TGF-β: 40.4 (52.61–358.4) vs 59.0 (15.63–100.0); IL-21 lower in patients	Yes – 21 patients (46.67%) were in chronic phase (>12 weeks)	Arthritis, persistent arthralgia, swollen/painful joints	Median disease duration 12 weeks (range: 8.5–20 weeks); chronic defined as >12 weeks	Serologically confirmed CHIKV (IgM/IgG ELISA), clinical rheumatologic examination
18	Ninla-aesong et al.,	2019	Cross-sectional	Rural communities in Southern Thailand	123 = 63 patients with persistent arthralgia, 30 fully recovered patients, 30 healthy controls	5 years	N/A	N/A	N/A	N/A	High fever, severe polyarthralgia, myalgia, fatigue; typical rash and headache	N/A	N/A	IFN-γ, TNF-α, IL-1β, IL-4, IL-6, IL-8, IL-10, IL-12, IL-17, TGF-β, MCP-1, RANTES; plus MMP-1, MMP-3	5 years after acute infection	ELISA	TNF-α: 1.8 (0–21.0); IL-1β: 0 (0–0.4); IL-6: 6.8 (2.6–15.0); IL-8: 117.5 (73.8–198.0) IL-12: 13.1 ± 2.5; IFN-γ: 0 (0–3.7); MCP-1: 274.5 ± 19.7	Yes – 63/123 had persistent arthralgia (80.9% severe pain, 19.05% non-severe)	Persistent arthralgia, severe vs. non-severe joint pain, stiffness, swelling	5 years post-infection	Clinical interview for persistent symptoms + CHIKV IgG serology confirmation
19	Jacob-Nascimento et al.,	2021	Cohort Study	Emergency health center, Salvador, Brazil	253 CHIKV-positive patients + (81 OAFD controls and 15 healthy controls)	2.5 years post-infection	Median 34 years (IQR 22–44) for CHIKV patients	125 M/ 128 F	N/A	acute febrile illness ≤7 days	Fever, rash, headache, myalgia (92%), polyarthralgia (81%), symmetric arthralgia (82%), swollen joints (41%)	Mostly mild-to-moderate febrile disease	N/A	CXCL8, CXCL9, CCL2, CCL5, CXCL10, IL-1β, IL-6, IL-12, TNF, IFN-γ, IL-17, IL-2, IL-4, IL-10	Acute phase (≤7 days after onset), and convalescent phase (15–40 days after onset)	Flow cytometry using BD Cytometric Bead Array (CBA) kits	CXCL8 (IL-8): 90 pg/mL (higher than ≤3 months group 65 pg/mL, p<0.05) IL-6: 12 pg/mL (higher than ≤3 months group 9 pg/mL) CCL2 (MCP-1): 250 pg/mL (no significant difference vs ≤3 months) CCL5 (RANTES): 1,200 pg/mL (no significant difference) CXCL10 (IP-10): 2,000 pg/mL (no significant difference) IL-1β: 12 MFI units (no significant difference) TNF: 20 MFI units (slightly lower in chronic group)	Yes – chronic arthralgia occurred in 42.5% (62/146)	Chronic arthralgia (polyarthralgia, symmetric arthralgia, swollen joints)	>3 months after acute infection	Laboratory evidence of CHIKV (RT-PCR and/or IgM ELISA/seroconversion)
20	Yu-hen Chang et al.,	2024	Cohort Study	Magdalena & Atlántico, Colombia	40	2 years	52.6 ±14.5 years	6 M/34 F	N/A	Moderate disability, pain, and stiffness; mild alterations in physical function, mobility, fatigue, anxiety, sleep, and depression	N/A	N/A	N/A	IL-1β, IL-2, IL-4, IL-6, IL-10, IL-12p70, IL-17a, TNFα, IFN-γ, CRP	4 years post-infection	Multiplex assessment using S-PLEX Proinflammatory Human Panel 1 Kit	CRP: 2019 → 1.50 (0.73–3.41); 2021 → 0.45 (0.00–3.46) IL-6: 2019 → 1,648 (402–4,576); 2021 → 1,382 (341–3,528) IL-10: 2019 → 245 (40–1,131); 2021 → 385 (70–838) IL-12p70: 2019 → 116 (94–655); 2021 → 214 (94–579) IL-4: 2019 → 16.9 (16.9–43.3); 2021 → 16.9 (16.9–40.8) TNF-α: 2019 → 474 (145–1,081); 2021 → 458 (117–999) IL-2: 2019 → 53.0 (11.7–263.3); 2021 → 46.5 (11.7–194.3) IL-1β: 2019 → 90.0 (90.…	Yes (persistent arthritis 4–6 years post-CHIKV infection)	Persistent arthritis, mainly affecting small joints (MCP, IFP, wrists); pain, stiffness, disability	4–6 years post-infection (study follow-up adds 2 more years)	Disease Activity Score-28 (DAS-28), Chikungunya Disease Activity Score (CHIK-DAS), HAQ Disability Index, PROMIS measures
21	Lozano-Parra et al.,	2025	Case control study	Santander, Colombia	46 febrile patients (11 cases + 35 controls Piedecuesta; 14 cases + 20 controls Capitanejo)	Capitanejo: 2.2 years; Piedecuesta: 7.7 years	Median: 33.5 years (IQR 19)	Piedecuesta cases 81.2% female vs 40% controls; Capitanejo cases 85.7% female vs 65% controls	Diabetes 0–10%, Cardiovascular 20–27%, Articular disease 0%	Majority with no medical history	Fever, joint pain, acute febrile syndrome	N/A	N/A	IL-4, IL-6, IL-8/CXCL-8, IL-27, CCL-2, CXCL-9, CXCL-10, IgG	Acute phase (≤7 days) & subacute phase (≥14 days)	Luminex MAGPIX® system (HCYTA-60K Milliplex kit); ELISA for IgG	Piedecuesta cohort (acute phase, pg/mL, median [IQR]): IL-6: Cases 7.7 [4.8–15.5], Controls 4.9 [1.5–15.2] IL-8/CXCL-8: Cases 19.1 [8.8–56.4], Controls 27.3 [18.4–42.8] CXCL-9: Cases 7230.7 [4974.4–11,349.4], Controls 7926.7 [5518.5–13,596.0] CXCL-10: Cases 6333.5 [2862.6–38,829.6], Controls 24,223.1 [6484.3–44,777.8] Capitanejo cohort (subacute phase, pg/mL, median [IQR]): IL-6: Cases 2.6 [1.2–5…	Yes	Rheumatoid arthritis, spondylarthritis, SLE, post-viral arthritis, post-viral arthralgia, tenosynovitis, bursitis, fasciitis, fibromyalgia	≥3 months; up to 7.7 years follow-up	Clinical evaluation by rheumatologist; classification into RA (ACR/EULAR)
Abbreviations: Male (M); Female (F); Not Available (N/A)
